# Supplementary material for: Key Stakeholder Priorities for the Review and Update of the Australian Guide to Diagnosis of Fetal Alcohol Spectrum Disorder: A Qualitative Descriptive Study
Source: Int J Environ Res Public Health. 2022 May 10;19(10):5823. doi: 10.3390/ijerph19105823 (PMC9140557; doi:10.3390/ijerph19105823)
Supplement: Supplementary file 1 [file ijerph-19-05823-s001.zip]

Archive with 1 entries (1 files):
- ijerph-1667610-supplementary.pdf
